# Supplementary material for: Applying FRAME-IS to characterize provider-led adaptations to a cervical cancer prevention intervention in Kenya
Source: Implement Sci Commun. 2026 Feb 24;7:61. doi: 10.1186/s43058-026-00883-5 (PMC13041002; doi:10.1186/s43058-026-00883-5)
Supplement: Supplementary file 1 — Supplementary Material 1. [file 43058_2026_883_MOESM1_ESM.xlsx]

## Sheet: Sheet1
Implementation Strategies
1.Streamlined patient journey (admission to screening, to treatment, to follow up).
2. Improved referral processes (communication, documentation, client-support, etc.)
3. Better availability and management of essential medications, supplies and equipment.
4. Streamline payment mechanics.
5. Other efforts to mitigate financial burden of care-seeking.
6. Dissemination of pertinent guidelines and standards (includes SOP).
7. Enhancements to the mangement of human resources.
8. Changes to service delivery environment to address client needs (e.g. privacy)
9. Strengthen mechanisms for health worker training/mentoring and coaching.
10. Improvements to supervision and quality assurance
11. Availability of job aids and similar resources for health workers.
12. Community engagment, service communication, sensitization related to cervical cancer screening and rx.
13. Improve quality of counseling and information provision to clients.
14. Support to clients to retain them in system of care (e.g., support for follow up, linkages to other SRH services)
15. Improvements to the organization of care (e.g., colocation of multiple services in one setting)
16. Improved collabortation between sectors and implementation partners.
17. Advocacy to county (other high level) authorities for a more enabling environment.
18. Improvements regarding recording and management of routine health information.
